# Supplementary material for: New Evidence on the Reliable Use of Stable Isotopes of Bitumen Fractions in Archaeological Research
Source: Molecules. 2023 Feb 18;28(4):1962. doi: 10.3390/molecules28041962 (PMC9964228; doi:10.3390/molecules28041962)
Supplement: Supplementary file 1 [file molecules-28-01962-s001.zip]

Archive with 1 entries (1 files):
- molecules-2155784-supplementary.pdf
